# Supplementary material for: Effect of Experimental Parameters on Cavitation Dose in Ultrasonic Baths via Modified Aluminum Foil Test
Source: Molecules. 2026 Apr 15;31(8):1291. doi: 10.3390/molecules31081291 (PMC13118934; doi:10.3390/molecules31081291)
Supplement: Supplementary file 1 [file molecules-31-01291-s001.zip]

Archive with 1 entries (1 files):
- molecules-4193582-supplementary.pdf
